# Supplementary material for: BOLD Response Selective to Flow-Motion in Very Young Infants
Source: PLoS Biol. 2015 Sep 29;13(9):e1002260. doi: 10.1371/journal.pbio.1002260 (PMC4587790; doi:10.1371/journal.pbio.1002260)
Supplement: S1 Data — (XLSX) [file pbio.1002260.s001.xlsx]

## Sheet: Fig 1
B-Infants Time-Courses												B-Adult Time-Course						C-Infants Time-Course						C-Infants Polar Plots								D-Adults Time-Course						D-Adults Polar Plots
Infants-Sub1- CT						Infants-Sub2-MG						Adults-Sub1- MCM						Infants-Averaged Time-Course						MT - Right				MT - Left				Adults-Averaged Time Course						MT - Right				MT - Left
Time (s)	MT right (y)	(yEr) right	MT left (y)	(yEr) left		Time (s)	MT right (y)	(yEr) right	MT left (y)	(yEr) left		Time (S)	MT right (y)	(yEr) right	MT left (y)	(yEr) left		Time (s)	MT right (y)	(yEr) right	MT left (y)	(yEr) left		Subjects	Theta	SNR		Subjects	Theta	SNR		Time (S)	MT right (y)	(yEr) right	MT left (y)	(yEr) left		Subjects	Theta	SNR		Subjects	Theta	SNR
-6	0.08278	0.1405	0.09347	0.37976		-6	-0.38727	0.17839	0.05616	0.17781		-6	0.10225	0.04816	-0.1844	0.10603		-6	-0.0078	0.0787	0.2191	0.1951		BF	43.8714	1.63332		BF	76.6732	1.20773		-6	-0.1025	0.0545	-0.0452	0.0604		CE	80.8443	2.23225		CE	74.7252	1.38113
-3	-0.07738	0.53387	0.09991	0.10433		-3	0.21268	0.11607	0.15318	0.18518		-3	-0.12824	0.17581	-0.01498	0.11367		-3	0.0172	0.0754	0.0219	0.2407		CG	101.121	4.38343		CG	107.991	1.95042		-3	-0.0814	0.0588	-0.0848	0.0599		CoGa	49.1655	1.3383		CoGa	50.913	1.80005
0	0.19104	0.28212	-0.19337	0.27549		0	0.07462	0.2542	-0.157	0.08357		0	0.02594	0.09446	0.19941	0.11133		0	-0.0074	0.0856	-0.1905	0.2737		CM	117.594	1.25206		CM	46.3981	1.58439		0	-0.002	0.0566	-0.0311	0.0536		CS	49.9676	2.55215		CS	58.2584	5.30783
3	-0.1873	0.4414	-0.37704	0.32486		3	0.58359	0.27535	-0.19733	0.17747		3	0.4749	0.09912	0.5938	0.05194		3	-0.0021	0.0982	-0.0505	0.2138		CT	149.129	2.62169		CT	93.0254	2.66084		3	0.1859	0.0436	0.1611	0.038		GPG	62.7446	2.6435		GPG	113.434	1.73559
6	0.13379	0.18563	-0.24394	0.14701		6	0.77643	0.43446	0.19254	0.36166		6	0.89815	0.1432	0.89735	0.15346		6	0.1802	0.1101	0.138	0.2576		DE	35.8958	2.87529		DE	142.575	3.26573		6	0.4135	0.0428	0.3378	0.039		LVL	43.5505	2.84725		LVL	36.7724	3.5436
9	1.39957	0.2739	0.67264	0.27385		9	0.66553	0.58735	0.6817	0.36603		9	0.72155	0.09456	0.87323	0.07986		9	0.4068	0.1014	0.6134	0.1742		FEG	23.646	1.57536		FEG	22.8667	2.54647		9	0.516	0.0506	0.3666	0.0515		MCM	85.2103	2.88484		MCM	74.6793	3.78336
12	1.37438	0.3335	0.59106	0.123		12	1.1368	0.5006	0.59737	0.32593		12	0.81697	0.11018	0.83594	0.07592		12	0.5264	0.1047	1.1052	0.2435		FG	50.3573	1.84489		FG	25.8289	1.71007		12	0.4608	0.0483	0.314	0.0557		MM	67.7465	1.71345		MM	41.8488	1.96882
15	1.21598	0.50341	0.35146	0.44255		15	1.537	0.35617	0.79798	0.21548		15	0.79924	0.1153	0.86793	0.12372		15	0.5785	0.1096	1.1011	0.2401		GC	36.6407	1.62882		GC	52.3512	2.31554		15	0.3885	0.0448	0.2785	0.0567		PA	80.4032	1.87822		PA	80.8988	1.37969
18	0.4949	0.48773	0.30455	0.29873		18	0.92509	0.54708	0.68473	0.43435		18	0.47549	0.12713	0.58686	0.13247		18	0.5436	0.0714	0.9097	0.2068		MG	50.7182	2.70123		MG	41.5452	2.41605		18	0.3777	0.0516	0.2809	0.0638		PE	52.523	3.92661		PE	74.6163	1.3525
21	1.44094	0.14066	0.83059	0.31021		21	0.86189	0.39939	0.53008	0.26079		21	0.20808	0.17638	0.66373	0.08134		21	0.3408	0.0892	0.807	0.253		ML	52.345	1.81502		ML	134.421	1.91462		21	0.3712	0.0603	0.2787	0.0664
24	0.96875	0.40069	0.2654	0.04516		24	1.04696	0.45788	-0.13029	0.40919		24	0.2252	0.09772	0.51915	0.09052		24	0.2709	0.0927	0.6577	0.2177		OD	43.1666	1.50799		OD	76.6618	3.56008		24	0.2981	0.0475	0.222	0.0502
27	0.10032	0.31746	-0.01445	0.30435		27	0.08574	0.28364	-0.25679	0.22875		27	-0.11274	0.18392	0.03173	0.14468		27	0.231	0.0665	0.3943	0.1667		RE	89.9601	2.26608		RE	111.733	2.64413		27	0.1684	0.044	0.1502	0.0454
30	-0.18205	0.32779	0.17206	0.01977		30	-0.40519	0.33156	-0.35116	0.15958		30	-0.19145	0.11218	0.13529	0.11737		30	0.1505	0.1071	0.2043	0.117										30	0.0591	0.049	0.0643	0.0447
33	0.16954	0.51738	0.07409	0.21206		33	-0.27978	0.35402	-0.25913	0.29954		33	-0.12533	0.14904	-0.07058	0.14479		33	0.0383	0.1079	0.2806	0.2053										33	-0.0354	0.0542	0.0081	0.0536

## Sheet: Fig 3
A-Infants Time-Courses																								A-Adults Time-Courses																								B-Infants Polar Plots
V1				V6 Right				V6 Left				PCu/Cu				PIVC Right				PIVC Left				V1				V6 Right				V6 Left				PCu/Cu				PIVC Right				PIVC Left				V1
Time (s)	mean (y)	sem (yEr)		Time (s)	mean (y)	sem (yEr)		Time (s)	mean (y)	sem (yEr)		Time (s)	mean (y)	sem (yEr)		Time (s)	mean (y)	sem (yEr)		Time (s)	mean (y)	sem (yEr)		Time (s)	mean (y)	sem (yEr)		Time (s)	mean (y)	sem (yEr)		Time (s)	mean (y)	sem (yEr)		Time (s)	mean (y)	sem (yEr)		Time (s)	mean (y)	sem (yEr)		Time (s)	mean (y)	sem (yEr)		Subjects	Theta
-6	0.2233	0.1187		-6	0.1331	0.1511		-6	-0.0015	0.1881		-6	0.0605	0.0407		-6	0.0611	0.0655		-6	0.1092	0.1022		-6	-0.003	0.0536		-6	-0.1127	0.2059		-6	-0.1431	0.129		-6	-0.0261	0.0591		-6	0.0074	0.0538		-6	0.0597	0.052		BF	-67.672
-3	0.0655	0.1055		-3	-0.2506	0.3013		-3	-0.1141	0.1922		-3	-0.0086	0.0655		-3	-0.0626	0.0893		-3	0.0423	0.1314		-3	-0.047	0.0731		-3	-0.1873	0.2264		-3	-0.1499	0.1273		-3	-0.0225	0.0631		-3	0.0626	0.0616		-3	0.0296	0.0516		CG	-79.8417
0	-0.1067	0.1214		0	-0.1223	0.2994		0	-0.1141	0.2695		0	-0.0369	0.0764		0	-0.0223	0.1041		0	-0.0331	0.1001		0	0.0306	0.0881		0	-0.0736	0.2645		0	-0.0111	0.1278		0	-0.012	0.0555		0	0.0384	0.0669		0	-0.016	0.0617		CM	-35.2541
3	-0.1821	0.1308		3	0.2398	0.2384		3	0.2298	0.1979		3	-0.0149	0.0738		3	0.0238	0.1045		3	-0.1183	0.0837		3	0.0194	0.0953		3	0.3735	0.2595		3	0.3041	0.11		3	0.0607	0.0731		3	-0.1083	0.05		3	-0.0733	0.0497		CT	69.1445
6	-0.2187	0.1323		6	0.5861	0.1787		6	0.5232	0.1431		6	0.0843	0.0656		6	-0.1318	0.0749		6	-0.1761	0.093		6	-0.1425	0.0797		6	0.9345	0.2578		6	0.6114	0.1087		6	0.1162	0.0738		6	-0.2759	0.0482		6	-0.1601	0.0431		DE	183.077
9	-0.213	0.1142		9	0.8646	0.1807		9	0.5957	0.1752		9	0.2368	0.089		9	-0.2905	0.0764		9	-0.2184	0.0992		9	-0.2606	0.0656		9	1.1875	0.2435		9	0.6992	0.1008		9	0.1561	0.0634		9	-0.3268	0.0607		9	-0.1949	0.0619		FEG	-2.49237
12	-0.0943	0.157		12	1.0591	0.2081		12	0.4334	0.1366		12	0.2379	0.0991		12	-0.3764	0.1024		12	-0.1875	0.0898		12	-0.2708	0.0622		12	1.1083	0.2581		12	0.6068	0.1255		12	0.1846	0.0904		12	-0.2894	0.0621		12	-0.1939	0.0632		FG	135.865
15	-0.0084	0.1326		15	1.0884	0.1738		15	0.385	0.1304		15	0.109	0.0705		15	-0.5002	0.1056		15	-0.1723	0.0736		15	-0.2528	0.0707		15	1.0829	0.2217		15	0.4983	0.1219		15	0.1809	0.0831		15	-0.2602	0.0453		15	-0.2045	0.0551		GC	-74.3642
18	-0.0452	0.1209		18	0.8926	0.2143		18	0.6582	0.1242		18	0.0772	0.0716		18	-0.453	0.1176		18	-0.1808	0.0852		18	-0.2357	0.0671		18	1.1987	0.1867		18	0.4647	0.1291		18	0.1432	0.0803		18	-0.2797	0.0544		18	-0.2058	0.0571		MG	83.0216
21	-0.022	0.1177		21	0.7992	0.1487		21	0.6406	0.0959		21	0.1803	0.0641		21	-0.3217	0.0908		21	-0.1339	0.089		21	-0.2093	0.0632		21	1.3051	0.2082		21	0.4828	0.1328		21	0.0622	0.0935		21	-0.3244	0.0573		21	-0.1815	0.0572		ML	70.6858
24	0.1817	0.1053		24	0.6944	0.133		24	0.4976	0.1109		24	0.1459	0.0748		24	-0.2891	0.0823		24	0.0138	0.0692		24	-0.0871	0.0575		24	1.1593	0.1959		24	0.4329	0.129		24	0.0141	0.0656		24	-0.2831	0.0559		24	-0.0946	0.043		OD	-77.0743
27	0.1276	0.1188		27	0.591	0.1258		27	0.3017	0.1254		27	-0.0323	0.067		27	-0.2108	0.1046		27	-0.0447	0.0837		27	0.0446	0.0763		27	0.8122	0.1523		27	0.2095	0.1161		27	-0.1259	0.0633		27	-0.1785	0.0592		27	-0.0309	0.0407		RE	24.9466
30	0.12974	0.1472		30	0.1618	0.1954		30	0.1753	0.1208		30	-0.05	0.0787		30	-0.0961	0.1173		30	-0.0382	0.1072		30	0.0768	0.0791		30	0.3626	0.2047		30	-0.0139	0.1001		30	-0.1378	0.0803		30	-0.1066	0.0568		30	0.0471	0.0539
33	0.12947	0.1195		33	0.05589	0.2034		33	0.0894	0.1819		33	0.0482	0.0537		33	0.0633	0.0858		33	0.0975	0.0992		33	0.0236	0.0704		33	0.0432	0.2618		33	-0.1088	0.1255		33	-0.0592	0.0756		33	-0.056	0.0625		33	0.0708	0.0555
[truncated: 34 more columns]

## Sheet: Fig 5
A-Infants Mean Matrix										B-Adults Mean Matrix
	MT R	MT L	v1	v6 R	v6 L	Pivc R	Pivc L	Cu-Pcu			MT R	MT L	v1	v6 R	v6 L	Pivc R	Pivc L	Cu-Pcu
MT R	1	0.37	0.07	0.06	-0.09	0.05	0.09	0.03		MT R	1	0.3	-0.09	0.06	0.05	0.1	0.07	0.13
MT L	0.37	1	0.116344	0.07	0.0733333	-0.0322222	0.121111	0.131667		MT L	0.3	1	-0.15	0.1	0.11	0.15	0.11	0
v1	0.07	0.12	1	0.0375	0.0444444	0.157778	0.146667	0.115		v1	-0.09	-0.15	1	0.23	0.11	-0.08	-0.03	0.11
v6 R	0.06	0.07	0.04	1	0.385	-0.085	-0.077875	0.436		v6 R	0.06	0.1	0.23	1	0.56	-0.04	-0.03	0.04
v6 L	-0.09	0.07	0.04	0.39	1	-0.0455556	-0.12	0.241667		v6 L	0.05	0.11	0.11	0.56	1	0.05	-0.06	0.07
Pivc R	0.05	-0.03	0.16	-0.09	-0.05	1	0.295556	0.0333333		Pivc R	0.1	0.15	-0.08	-0.04	0.05	1	0.2	-0.01
Pivc L	0.09	0.12	0.15	-0.08	-0.12	0.3	1	0.035		Pivc L	0.07	0.11	-0.03	-0.03	-0.06	0.2	1	0.05
Cu-Pcu	0.03	0.13	0.12	0.44	0.24	0.03	0.04	1		Cu-Pcu	0.13	0	0.11	0.04	0.07	-0.01	0.05	1

## Sheet: Fig S1
A-Infants Time Course				A-Adults Time Course				B-Infants Polar Plot				B-Adults Polar Plot
Time (S)	mean (y)	sem (yEr)		Time (S)	mean (y)	sem (yEr)		Subjects	Theta	SNR		Subjects	Theta	SNR
-6	-0.3622	0.2341		-6	-0.5476	0.232		BF	78.9479	1.35794		CE	61.7706	12.2609
-3	-0.0746	0.2215		-3	-0.4577	0.2303		CG	24.8234	5.78364		CoGa	39.3135	3.34919
0	0.1706	0.1854		0	-0.1157	0.2222		CM	20.7038	4.59416		CS	31.9367	7.66547
3	0.2662	0.212		3	1.121	0.1318		CT	49.6869	5.42599		GPG	75.8396	5.92595
6	0.4241	0.2027		6	2.7755	0.1539		DE	24.9867	2.60458		LVL	33.0711	7.89719
9	0.815	0.1948		9	3.663	0.2726		FEG	61.1461	3.09435		MCM	35.595	9.66623
12	1.1168	0.1964		12	3.6689	0.2946		FG	48.6785	4.0239		MM	51.8068	9.80983
15	1.2257	0.2144		15	3.3814	0.2601		GC	61.1346	2.18771		PA	45.8	2.4466
18	1.2624	0.2505		18	3.1041	0.2241		MG	35.7812	1.96373		PE	54.01	2.1822
21	1.0587	0.2203		21	2.7449	0.1831		ML	68.606	1.78341
24	0.4377	0.2123		24	1.7168	0.0885		OD	58.5	5.54678
27	-0.0169	0.193		27	0.3631	0.1562		RE	16.7676	4.03482
30	-0.2572	0.1578		30	-0.3897	0.2338
33	-0.4212	0.1671		33	-0.5908	0.2397

## Sheet: Fig S3
Infants'phases														Adults' phases
Flow Motion versus Random Motion														Flow Motion versus Random Motion
	MT R	MT L		V6 R	V6 L		PIVC R	PIVC L		PCu-Cu		V1			MT R	MT L		V6 R	V6 L		PIVC R	PIVC L		PCu-Cu		V1
BF	43.87	76.67		51.53	83.8		45.82	35.97		54.74		-67.67		CE	80.8443	74.7252		50.0421	56.0066		-111.876	-101.562				-140.014
CG	101.121	107.991		77	88.0579		-114.592	-139.372		90.195		-79.8417		CoGa	49.1655	50.913		29.5016	48.2087		-77.13	-116.041		91.7878		-105.235
CM	117.594	46.3981		137.338	172.787		-69.2018	-128.36		145.073		-35.2541		CS	49.9676	58.2584		22.586	74.834		-133.287	-107.177		85.6572		-130.955
CT	149.129	93.0254		144.156	155.082		116.224	27.4578		129.254		69.1445		GPG	62.7446	113.434		137.286	130.789		25.71	7.4198		86.0182		-28.9286
DE	35.8958	142.575		163.579	98.9154		173.537					183.077		LVL	43.5505	36.7724		35.9588	39.6601		-141.011	-135.39		125.85		-97.294
FEG	23.65	22.87		37.54	8.08		-165.69	-175.21		8.28		-2.49		MCM	85.2103	74.6793		43.7854	50.0593		-128.56	-121.226		30.6017		-50.3057
FG	50.3573	25.8289		94.1542	70.3592		-144.912	-137.361		101.966		135.865		MM	67.7465	41.8488		48.6155	58.7053		-124.166	-114.03		82.6549		-97.8612
GC	36.6407	52.3512		47.31	13.13		-145.55	-109.5				-74.36		PA	80.4	80.89		63.13	92.05		81.34	37.12		141.38		-154.7
MG	50.7182	41.5452			170.329		-134.674	-99.435		18.74		83.0216		PE	52.52	74.62		70.19	81.85		-143.53	-168.18		126.13		-100.9
ML	52.3446	134.421										70.6858
OD	43.1666	76.6618		27.5478	31.9825		-140.604	-118.677				-77.0743
RE	89.9601	111.733		103.064	116.219		61.5414	131.82				24.9466
Flow Motion versus Blank														Flow Motion versus Blank
	MT R	MT L		V6 R	V6 L		PIVC R	PIVC L		PCu-Cu		V1			MT R	MT L		V6 R	V6 L		PIVC R	PIVC L		PCu-Cu		V1
BF	-127.1	-24.85		145.22	43.14		-91.64	-65.87		76.64		78.95		CE	55.0727	61.7591		31.5614	77.3321		-15.8595	-143.83				61.7706
CG	48.93	22.28		63.41	65.49		17.15	24.57		97.72		24.82		CoGa	67.22	75.76		79.14	101.29		-114.63	-88.37		98.045		39.31
CM	-33.77	-141.15		-65.43	-157.89		-66.88	-128.4		-62.14		20.7		CS	67.6	55.89		38.81	54.2		-135.29	-160.56		-102.02		31.94
CT	38.57	52.21		77.4	-50.75		-43.63	-1.753		95.26		49.69		GPG	93.96	102.201		46.26	99.9		-70.4	-140.64		-42.67		75.84
DE	36.84	50.49		38.49	56.2		-141.69					24.99		LVL	48.07	44.46		51.84	56.1		-68.03	-118.97		-29.865		33.07
FEG	130.5	15		-117.55	-4.84		68.57	-9.21		78.32		61.15		MCM	65.19	69.27		56.33	40.34		-137.54	-130.11		-111.5		35.595
FG	58.2675	57.85		130.01	147.125		48.285	101.45		131.8		48.68		MM	47.6243	116.139		50.7526	57.29		-127.071	-168.57		148.299		51.8068
GC	-18.55	-62.19		91	46.8		-55.136	-149.74				61.13		PA	79.2	100.8		108	111.6		-145.058	-108		174.013		45.7965
MG	84.45	102.846			-95.684		22.563	87.84		119.318		35.78		PE	36.1238	43.2125		64.8028	39.6196		-72.0384	-90.0451		-79.1949		54.0124
ML	33.98	116.32										68.61
OD	-97.082	-77.0915		-99.7405	-116.477		31.3637	2.8476				58.5
RE	-136.78	-136.865		-162.93	-136.616		-137.32	-147.525				16.77
