# Supplementary material for: BOLD Response Selective to Flow-Motion in Very Young Infants
Source: PLoS Biol. 2015 Sep 29;13(9):e1002260. doi: 10.1371/journal.pbio.1002260 (PMC4587790; doi:10.1371/journal.pbio.1002260)
Supplement: S3 Data — (ZIP) [file pbio.1002260.s003.zip]

Archive with 4 entries (4 files):
- FigS2_CG1.nii
- FigS2_CT1.nii
- FigS2_FG1.nii
- FigS2_MG1.nii
