# Supplementary material for: BOLD Response Selective to Flow-Motion in Very Young Infants
Source: PLoS Biol. 2015 Sep 29;13(9):e1002260. doi: 10.1371/journal.pbio.1002260 (PMC4587790; doi:10.1371/journal.pbio.1002260)
Supplement: S4 Data — (ZIP) [file pbio.1002260.s004.zip]

Archive with 2 entries (2 files):
- S4_Data/Template_Fig S4.hdr
- S4_Data/Template_Fig S4.img
