# Supplementary material for: BOLD Response Selective to Flow-Motion in Very Young Infants
Source: PLoS Biol. 2015 Sep 29;13(9):e1002260. doi: 10.1371/journal.pbio.1002260 (PMC4587790; doi:10.1371/journal.pbio.1002260)
Supplement: S1 Table — Phase (in degrees) of the resultant vector from the vectorial average of all data of Figs 1, 3 and S1. The resultant vectors were calculated for infants (left) and adults (middle), combining left and right hemispheres. For variance estimation, we calculated the distances of each vector data point from the resultant of the vectorial average and its standard deviation. From the predicted 2-D Normal dispersion of points around the average, we calculated the corresponding variation in phase. For each ROI, the table reports mean phases of the responses to coherent versus random flow motion (random) and also the mean phases of the responses to coherent flow-motion versus blank for V1-seed. On the right, results of two-tailed t-tests performed between infant and adult data. Phases are in degrees. Two levels of statistical significance are shown: p < 0.05 (*) and p < 0.001 (***). (MT+: temporo-occipital complex; V6: Visual area six on medial-parieto-occipital region; PIVC: posterior insular vestibular cortex; PCu/Cu: Pre-Cuneus/Cuneus; V1: primary visual cortex; SD: standard deviation; N: number of data points; p: p-value; t: t value; DoF: degrees of freedom.) (XLSX) [file pbio.1002260.s010.xlsx]

## Sheet: Foglio1
S1_Table
			Infants				Adults				Two-tailed t-test
	Flow versus		mean [°]	SD [°]	N		mean [°]	SD [°]	N		p	t	DoF
MT +	random		74	27	24		63	21	18		0.16	1.43	40
V6	random		82	40	21		55	30.5	18		0.03	2.33	37	*
PIVC	random		-146	35	21		-117	37.5	18		0.02	2.48	37	*
PCu/Cu	random		72	33	9		94	22.5	8		0.14	1.57	15
V1 seed	random		7	34	12		-102	29.5	9		<0.0001	7.63	19	***
	blank		42	29	12		48	26	9		0.63	0.49	19
