# Supplementary material for: BOLD Response Selective to Flow-Motion in Very Young Infants
Source: PLoS Biol. 2015 Sep 29;13(9):e1002260. doi: 10.1371/journal.pbio.1002260 (PMC4587790; doi:10.1371/journal.pbio.1002260)
Supplement: S2 Table — Evaluation of head movement for each infant (top) and adult (bottom) in the used time courses recorded during the coherent flow motion versus blank (A), the coherent versus random flow-motion (B) and during the resting-state condition (C). For A and B, half stimuli periodicity intervals of time courses with movements of translation greater than 4 mm along any directions (X, Y, Z, columns on the left) or with rotations greater than 5° respective to any axis (X, Y, Z, columns on the right) were cut and discarded; for C, single data points with above-threshold movement were discarded. The table reported the mean and standard deviation of the six rigid body parameters as well as the registered maxima value for translation and rotation. (mm: millimetres; deg: degrees; SD = standard deviation; max: maximum.) (XLSX) [file pbio.1002260.s011.xlsx]

## Sheet: usati&cut
S2_Table
			Translation											Rotation
Infants			X [mm]			Y [mm]			Z [mm]			max		X [deg]			Y [deg]			Z [deg]			max
			mean	SD		mean	SD		mean	SD		[mm]		mean	SD		mean	SD		mean	SD		[deg]
BF	A		0.207786	0.132507		0.181961	0.0423143		0.531945	0.166256		0.864268		0.387292	0.274708		0.221654	0.145278		0.398541	0.20918		0.951456
	B		0.556513	0.27552		0.0719291	0.0482318		0.314359	0.209978		0.935255		0.497338	0.404415		1.04176	0.643835		0.526139	0.128499		2.08661
	C		0.100228	0.030616		0.160809	0.0590578		0.299842	0.163924		0.619911		0.0863429	0.0331714		0.240874	0.124006		0.0988699	0.0371343		0.447161
CG	A		0.0153789	0.0113561		0.122151	0.0593469		0.228842	0.117929		0.493423		0.125636	0.0928139		0.193891	0.179481		0.106644	0.0999036		0.75092
	B		0.0793366	0.0509868		0.247149	0.117722		0.523289	0.243847		0.871439		0.543071	0.208035		0.372024	0.152369		0.0962397	0.061494		0.916776
	C		0.0858642	0.0308196		0.0476618	0.0698846		0.192612	0.0759671		0.196165		0.536947	0.26606		0.386959	0.124155		0.707341	0.205265		0.931511
CM	A		0.335477	0.117632		0.327075	0.164769		0.0734378	0.0438113		0.606532		1.70649	0.587941		0.35152	0.249033		1.22888	0.441244		2.47394
	B		0.164061	0.090687		0.368351	0.107455		0.201529	0.123894		0.526207		0.844573	0.312067		1.1227	0.490816		0.647278	0.174474		1.78411
	C		0.0554682	0.0497363		0.103645	0.272086		1.58961	0.590821		1.76363		0.381966	1.66029		0.333225	0.282197		0.284557	0.307664		2.02578
CT	A		0.287207	0.109036		0.148735	0.0753603		0.551483	0.278563		0.918315		0.303825	0.219343		0.0491193	0.0308434		0.147148	0.0836687		0.613241
	B		0.522691	0.293147		0.0854489	0.112988		0.451821	0.233687		1.1883		0.443679	0.314606		0.408104	0.254808		0.329253	0.371668		1.92523
	C		0.342531	0.14167		0.178567	0.108344		0.149904	0.115478		0.674119		0.899263	0.413366		0.251576	0.187913		0.0578316	0.211797		1.39805
DE	A		0.705199	0.611221		0.401994	0.337312		1.28423	0.670313		2.18582		1.64632	0.578684		0.513039	0.428337		1.56782	0.990725		3.60539
	B		0.956274	0.702308		0.461189	0.3331		1.79418	0.647406		2.76526		2.45481	2.15285		2.20558	1.3792		2.44113	2.94351		4.50492
FEG	A		0.072177	0.0437871		0.111191	0.0707481		0.752731	0.601128		1.68982		0.448824	0.272682		0.296261	0.168866		0.373786	0.181196		0.891689
	B		0.0354138	0.0218656		0.0283184	0.0258644		0.204795	0.123019		0.479606		0.350757	0.301553		0.499879	0.383231		0.668528	0.254922		1.44423
	C		0.101513	0.0388232		0.0363891	0.0281345		0.154217	0.0748897		0.266777		0.122304	0.0689625		0.0995884	0.0774885		0.205988	0.155432		0.457893
FG	A		0.108182	0.0526632		0.126552	0.0599741		0.133454	0.066021		0.287958		0.406948	0.215859		0.169061	0.105396		0.584581	0.145715		0.850708
	B		0.307296	0.129596		0.23726	0.159211		0.121872	0.0697066		0.551945		0.577694	0.267326		0.231862	0.164793		0.223273	0.184249		1.06557
	C		0.0337127	0.206494		0.01	0.0566417		0.00804678	0.0704307		0.3392		0.0154728	0.327034		0.0345025	0.22289		0.0420772	0.424359		1.39874
GC	A		0.08	0.09		0.18	0.12		0.42	0.21		0.8		0.72	0.67		0.2	0.15		0.58	0.44		1.81
	B		0.16	0.15		0.09	0.04		0.29	0.2		0.66		0.55	0.27		0.42	0.17		0.69	0.4		1.36
	C		0.1	0.08		0.2	0.11		0.4	0.17		0.63		1.07	0.66		0.18	0.13		1.22	0.66		2.28
MG	A		0.049577	0.0228027		0.457902	0.29964		0.630062	0.397276		1.22698		1.42693	0.803122		0.151618	0.0628451		0.162512	0.0869021		2.58448
	B		0.100365	0.0874164		0.208936	0.22971		0.28032	0.238514		0.778246		0.817462	0.879479		0.570501	0.515181		0.140963	0.109432		2.97364
	C		0.708012	0.150278		2.62269	1.05631		1.6243	0.706893		2.98367		2.8374	1.11266		3.23266	0.657621		2.81478	1.03934		3.80298
ML	A		0.622741	0.441643		0.216096	0.187442		0.443435	0.35554		1.71968		1.04997	0.654307		0.965355	0.643329		1.33856	0.867222		3.2526
	B		0.876608	0.508001		0.796319	0.551084		1.40177	0.933477		3.59377		1.50903	1.15762		1.11908	0.651941		2.31371	1.32401		4.95
OD	A		0.1	0.1		0.22	0.08		0.63	0.26		1.15		0.45	0.12		0.4	0.17		0.29	0.12		0.83
	B		0.2	0.17		0.05	0.05		0.99	0.42		1.79		0.56	0.32		0.5	0.23		0.49	0.21		1.08
	C		0.11	0.07		0.09	0.05		0.05	0.03		0.24		0.2	0.12		0.11	0.05		0.09	0.08		0.43
RE	A		0.319437	0.154123		1.02223	0.475553		1.479	0.508728		2.25455		1.11858	0.577834		0.291986	0.26798		0.822169	0.515136		2.28353
	B		0.708293	0.755551		1.51809	0.928627		1.82473	1.39904		3.8		0.853661	0.559373		0.652847	0.499513		1.12263	0.53968		2.07487
			Translation											Rotation
Adults			X [mm]			Y [mm]			Z [mm]			max		X [deg]			Y [deg]			Z [deg]			max
			mean	SD		mean	SD		mean	SD		[mm]		mean	SD		mean	SD		mean	SD		[deg]
CE	A		0.22	0.14		0.29	0.14		0.51	0.26		0.82		0.79	0.39		0.33	0.34		0.31	0.14		1.21
	B		0.14	0.07		0.06	0.03		0.13	0.11		0.37		0.09	0.04		0.19	0.09		0.16	0.09		0.38
	C		0.09	0.05		0.02	0.01		0.08	0.04		0.19		0.03	0.02		0.05	0.03		0.04	0.04		0.1
CoGa	A		0.646009	0.48702		0.0866945	0.0811979		0.0841123	0.0658042		1.6163		0.168164	0.0522492		0.071109	0.0403086		0.111484	0.0508588		0.263773
	B		0.0748941	0.0480038		0.0419339	0.0202064		0.057766	0.0367513		0.198672		0.0893879	0.0507016		0.111019	0.0760214		0.152506	0.106506		0.338933
	C		0.543487	0.125386		0.354463	0.123199		0.310357	0.155979		0.512216		0.686565	0.247395		0.172628	0.202218		0.125846	0.130587		0.103395
CS	A		0.0641337	0.0334663		0.0298434	0.023167		0.0466781	0.0301729		0.118752		0.125866	0.0860426		0.109389	0.052529		0.0470392	0.0256239		0.297288
	B		0.0935843	0.0746229		0.0198878	0.00901133		0.0476764	0.0217637		0.258632		0.0944364	0.046368		0.088397	0.0808537		0.0344546	0.0191797		0.311324
	C		0.06757	0.0394595		0.0596223	0.0217701		0.184596	0.0780288		0.000833675		0.110023	0.0510787		0.0673041	0.0217217		0.0570185	0.0187562		0.108968
GPG	A		0.36245	0.154665		0.286051	0.1652		0.428918	0.195541		0.728377		0.599829	0.363711		0.0771982	0.0720108		0.0790073	0.0425823		1.30612
	B		0.466099	0.2177		0.295087	0.234074		0.103657	0.139224		0.780778		0.772931	0.613395		0.176219	0.0805253		0.252526	0.139511		1.98191
	C		0.668156	0.316857		0.0502047	0.0561153		0.191182	0.129485		0.139839		0.169455	0.159549		-0.00350072	0.0659107		0.1829	0.113109		0.352059
LVL	A		0.0335445	0.0146287		0.134539	0.0439368		0.176321	0.0399998		0.242146		0.304006	0.0943928		0.0242403	0.0145896		0.133855	0.0358461		0.439338
	B		0.0306091	0.0189893		0.0563437	0.0454793		0.253355	0.107955		0.44074		0.0734451	0.037196		0.0773264	0.0685647		0.0596213	0.0422267		0.218398
	C		0.150744	0.0906123		0.290024	0.177643		0.353422	0.308347		1.10185		0.358115	0.248247		0.110442	0.0472742		0.123543	0.0648249		0.340244
MCM	A		0.0300663	0.0182898		0.0597282	0.0145039		0.0794368	0.0538367		0.165		0.090596	0.0389934		0.0240142	0.0177386		0.0125321	0.00873851		0.155162
	B		0.0355443	0.0162157		0.0523742	0.0257866		0.0375657	0.0268904		0.114111		0.190839	0.0956183		0.018659	0.00761284		0.0494551	0.0143786		0.386769
	C		0.00238213	0.0135781		-0.00313713	0.0548697		0.209979	0.1215		0.0954372		0.0529245	0.0289399		0.0276208	0.0309118		0.00841679	0.0499248		0.129442
MM	A		0.07	0.06		0.03	0.02		0.04	0.02		0.23		0.08	0.06		0.08	0.04		0.05	0.06		0.21
	B		0.1	0.03		0.04	0.02		0.03	0.02		0.16		0.09	0.04		0.17	0.05		0.07	0.03		0.23
	C		0.26	0.16		0.41	0.23		1.11	0.54		1.88		0.96	0.55		0.66	0.43		0.1	0.08		1.86
PA	A		0.0151149	0.00887646		0.0258445	0.0101495		0.0483566	0.0145584		0.0833773		0.156792	0.0497271		0.0291967	0.0133295		0.0465867	0.0232581		0.206967
	B		0.051147	0.045576		0.0289822	0.0252153		0.113036	0.0669713		0.479057		0.0435515	0.0382533		0.0292656	0.0215362		0.0507258	0.0395233		0.157431
	C		0.19431	0.047699		0.203905	0.0670655		0.0500567	0.0409668		0.313102		0.407682	0.137276		0.171087	0.0407802		0.182445	0.0625727		0.604109
PE	A		0.0913986	0.0440124		0.0494515	0.0220016		0.0392412	0.0271171		0.143409		0.0964737	0.0492427		0.0409468	0.0271525		0.0460767	0.0241833		0.194927
	B		0.0207138	0.0126809		0.0227079	0.0119973		0.0346503	0.0172768		0.0665927		0.111749	0.0669346		0.0446753	0.0237914		0.033046	0.0197624		0.241797
	C		0.0175004	0.016321		0.034272	0.0228724		0.0491449	0.0333942		0.111433		0.152149	0.108768		0.0491183	0.0349836		0.0271758	0.0171625		0.362959
